# Supplementary material for: Breaking a barrier: In trans vlsE recombination and genetic manipulation of the native vlsE gene of the Lyme disease pathogen
Source: PLoS Pathog. 2025 Jan 10;21(1):e1012871. doi: 10.1371/journal.ppat.1012871 (PMC11756760; doi:10.1371/journal.ppat.1012871)
Supplement: S1 GraphData — (XLSX) [file ppat.1012871.s010.xlsx]

## Sheet: Sheet1
Well	Sample	Target	Accepted Droplets	Ratio	Conc(copies/µL)
A04	Wt	flaB	18311		1290	123
A04	Wt	vlsE	18311	0.123	158
B04	Wt	flaB	20169		1065	151
B04	Wt	vlsE	20169	0.151	161
C04	Wt	flaB	20012		1046	164
C04	Wt	vlsE	20012	0.164	171
D04	DR	flaB	19467		1105	101
D04	DR	vlsE	19467	0.101	111
E04	DR	flaB	19094		1097	98.7
E04	DR	vlsE	19094	0.0987	108
F04	DR	flaB	18256		1046	109
F04	DR	vlsE	18256	0.109	114
C06	A1	flaB	19742		625	5.73
C06	A1	vlsE	19742	0.00573	3.58
D06	A1	flaB	18752		608	1.86
D06	A1	vlsE	18752	0.00186	1.13
E06	A1	flaB	18957		590	3.27
E06	A1	vlsE	18957	0.00327	1.93
